# Supplementary material for: Retrospective study: clinicopathological features and prognosis of idiopathic membranous nephropathy with seronegative anti-phospholipase A2 receptor antibody
Source: PeerJ. 2020 Feb 21;8:e8650. doi: 10.7717/peerj.8650 (PMC7039122; doi:10.7717/peerj.8650)
Supplement: File S2 [file peerj-08-8650-s002.xls]

## Sheet: Sheet2
xuhao	Number	Sex	Age	Time	Urine Protein	U RBC	24HUPRO	HGB	WBC	PLT	AST	ALT	SOD	TP	ALB	QLB	BUN	CREA	Cys0C	β20MG	RBP	C1q	Ca	CHOL	HDL0C	LDL0C	GLU	PLA2R	GROUP	IgG4	IgG	IgM	IgA	C3	C4	Tissue IgG	Tissue IgM	Tissue IgA	Tissue C3	Tissue C1q	Tissue Fib	Pathological Pattern	Telephone	SBP	DBP	GS	GXMZZ	SXGJXBB	SXGMXBB
236	6264685	0	59	90	2	3.6	6.66	126	8.02	207	16	25	115.5	55.9	30.5	25.4	7.2	65	1.18	3.24	63	258	2.23	6.67	1.73	4.22	6.1	2	1	54	5.44	1.39	3.38	1.21	0.39											1	0	0	0
189	6321270	1	61	30	4	22.4	4.05	155	5.47	213	50	46	141.9	54.8	25.9	28.9	7.8	82	0.91	2.18	53.7	239	2.24	12.73	2.22	8.13	6.03	3.4	1	360	8.99	1.41	1.75	1.09	0.31	1	2	0	0	0	2					1	0	0	0
13	015793	0	31	20	1	4.2	2.29	121	8.19	265	13	10		48	28	20	2.1	34	0.76	1.54	34.1		2.42	5.8	1.49	2.4	4.8	6.04	1	275	8.16	1.32	3.06	1.13	0.19	2	0	0	1	0		1	18953101258			0	0	0	0
237	6267669	1	48	90	2	3.6	5.88	120	12.75	282					33.4			71				226					4.92	2	1							3	0	0	1	2	0					1	0	0	0
	6297637	0	44	30	2	6.7	7.24	158	10.51	391	19	24	142.5	47.5	23.5	24	4.6	46	0.95	1.72	71.7	234	2.21	9.53	1.64	6.12	4.82	2	1	83	4.36	0.97	2.29	1.04	0.23	2	0	0	0	0	0			134	83	1	0	0	0
32	14292	0	21		2	3.2	5.57	155	6.41	324	22	13	113.1	48.6	18.6	29	2.5	50	0.6	1.69	32.3	258	2.44	13.6	1.89	8.28	4.5	2.86	1	56	2.9	1.84	2.62	1.06	0.31	3	2	0	0	1	0	1				0	1	0	0
17	10208	0	38		2	14.9	1.45	146	11.11	307	18	42		57	39	18	6.8	79.7	1.13	2.64			2.5	7.7	2.61	3.9	4.2	2	1	141	5.85	0.87	0.89	1.35	0.26	3	1	0	2	1	0	2				0	0	0	0
228	6269236	1	53	90	3	4.9	3.28	175	11.52	312	18	73	121.1	41.9	25	21.9	5.9	64	1.14	2.37	54.9	199					4.99	2	1							3	0	0	1	0	0					1	0	0	0
139	019460	0	35	120	4	7.8	5.2	117	3.79	313	19	14	113.8	54.5	28.7	25.8	4.5	45	0.73	1.54	59.7	208					5.43	15.17	1	166	6.13	1.11	1.78	1.36	0.39	0	0	0	0	0	0	2	13605389247			1	1	0	0
	6275296	0	45	360	3	3.6	2.11	147	5.88	247	25	20	140.3	57.5	28.4	29.1	3.8	48	0.6	1.68	66.6	221	2.23	6.69	1.33	3.35	5.1	2.18	1	1000	9.23	1.45	4.3	1.36	0.22	2	0	0	1	0	0			124	94	0	1	0	0
	6296867	1	61	90	1	1.8	2.57	119	5.06	164	38	26	122.8	60.7	28.7	32	4.1	56	0.78	2.35	24.2	213	2.19	4.69	1.23	2.75	4.75	2	1					1.11	0.24	2	0	0	0	0	0			125	67	1	1	0	0
215	6363220	1	66	20	3	2	1.82	161	6.6	247	19	34	117.1	49	24.9	24.1	6.2	74	1.5	3.02	62.4	213	2.06	11.37	2.94	6.71	4.66	2	1							3	0	0	1	0	0					1	0	0	0
	6282882	0	45	20	3	27.7	3.5	143	17.48	537	26	30	125.9	57.8	26.3	31.5	6.5	55	0.99	1.66	73.4	230	2.26	11.26	1.98	6.4	3.8	6.54	1	299	6.63	1.35	3.21	1.48	0.3	3	0	0	3	2	0			114	82	0	0	0	0
161	6323266	0	59	30	1	5.7	1.64	132	16.54	291	21	42	111	47.4	28.2	19.2	7.8	51	1.51	2.06	90.1	200	2.25	7.62	3.64	2.47	3.91	17.9	1	189	5.38	1.45	2.59	1.08	0.3	1	0	0	1	1	0					1	1	0	0
162	6326899	0	39	90	3	1.8	13.77	150	4.67	416	25	29	128.5	49.4	21.7	27.7	4.1	43	0.46	1.07	58	267	2.07	10.83	1.97	6.93	5.49	2	1	202	5.63	2.31	2.55	1.25	0.26	1	0	0	0	0	0					0	0	0	0
261	6263250	1	18	20	3			4.46	8.56	279	166	89	79.6	38.5	17	21.5	4.3	72	1.06	2.06	44.2	160	1.98	11.31	2.27	7.49	4.83	19.88	1	54	1.39	1.02	0.84	0.9	0.15	2	0	0	1	0	0	6	15562762825	159	104	0	1	0	0
	6295547	1	52	90	3	2	5.85	156	8.33	262	23	39	145.1	53.5	27.4	26.1	4.3	56	0.88	2.14	62.9	263	2.14	10.88	1.29	7.67	4.87	2	1	408	7.49	1.92	3.16	1.26	0.23	3	1	0	0	0	0			113	87	1	1	0	0
	6241183	1	63	40	4	5.1	2.43	160	7.17	258	22	17	69	43.9	19.6	24.3	7.4	75.8	1.33	3.07	41.6	233	1.91				7.83	2.47	1		5.4					3	0	0	2	1	0	1	18660815165	131	75	1	0	0	0
235	6265911	0	42	10	2	6.3	2.16	145	4.65	350	24	31	100.2	46.5	22.1	24.4	5.3	100	0.9	2.65	59.2	225	2.15	6.63	1.49	4.69	4.94	17.37	1	365	8.34	1	2.78	1.29	0.36											1	1	0	0
	6283010	0	60	30	4	55.9	7.22	116	5.26	144	28	19	92	46.6	21.8	24.8	7	73.8	1.07	3.45	45.6	217	2.01	7.65	1.34	4.95	5.26	15.13	1	199	8.26	0.83	1.76	1.1	0.34	3	1	0	1	0	0	1	13075380026	135	74	1	1	0	0
197	6346441	1	43	7	3	26.9		105	8.55	167	38	95	60.2	39.6	17.9	21.7	68	220	4.37	6.68	114.7	106	1.79	7.73	1.14	5.38	5.77	2	1	194	8.68	0.88	2.27	0.36	0.3	2	1	1	3	0	0					1	0	0	0
128	009772	0	63	120	3	8.1	3.78	137	16.38	295	28	38		41	24	27	9.3	61				269	2.05	11.7	2.56	6.72	4.1	7.6	1	194	3.49	1.04	2.21	1.11	0.25			3	3	3	2		15006737891			1	0	0	0
110	012597	0	64	60	2	1.7	2.84	146	9.13	167	14	30		41	28		5.4	24.9	0.85	1.36	44.4		2.42	8.4	2.36	3.8	15.4	2	1	138	2.76	0.68	1.57	0.98	0.31	3	0	0	2	0	0	1	13805412147			1	0	0	0
60	015756	1	36	60	3	2.9	5.06	129	5.68	247	16	20		45	28	17	5.4	55.7		1.85	62.8		2.3	4.8	0.97	2.58	5.1	9.95	1	285	4.54	0.97	2.6	1.3	0.38	1	0	0	0	0		2	13820046261			1	0	0	0
263	6266485	1	52	15	3	1.8	6.06	4.93	10.47	254	14	16	119.7	55.2	29.7	25.5	7.5	75	0.91	1.96	84.4	211	2.31	9.83	1.59	7.32	5.55	4.83	1	710	6.27	0.64	1.12			3	0	1	2	0	0		15806847955	182	113	1	1	0	0
99	017637	0	43	10	3	5.4	8.36	141	4.86	288	31	23		50	28	22	4.3	43	0.55	1.52	39.3	192	1.98	11.9	2.01	7.48	5.41	2	1	177	4.78	0.67	2.06	1.59	0.51	2	0	0	1	0		1	13695316337			0	0	0	0
244	6264639	1	46	14	3	3.9	15.05	175	7.38	350	34	43	96.3	44.8	18.8	26	6	90	2.59	2.59	52.9	205	2	10.78	1.57	7.95	4.96	2	1	1060	5.43	0.61	2.56	1.64	0.35	2	0	0	2	0	0					0	0	0	0
203	667992	0	58	30	3	28.1	5.51	150	6.43	300	23	18	139.3	58.9	31.7	27.2	3.4	61	0.91	1.73	52.6	215	2.25	8.42	1.7	5.33	5.7	18.9	1	602	9.05	1.09	2.11	1.25	0.32	1	0	0	1	1	0					0	0	0	0
	6303933	1	54	180	2	3.2	4.19	166	5.57	163	24	23	161.5	63.8	33.3	30.5	3.8	63	0.76	1.51	49.8	176	2.25	8.84	1.09	6.27	5.33	4.02	1							2	0	0	0	0	0			115	78	0	0	0	0
173	6325176	0	56	30	3	6	6.86	130	4.36	283	12	12	96.3	44.4	20.4	24	4.9	45	0.6	1.7	45.9	275	2.05	9.03	1.46	5.81	13.41	12.84	1	364	5.67	1.62	1.93	1.18	0.39	3	0	0	0	0	0					0	0	0	0
	6309407	0	50	180	2	10.1	2.45	123	5.98	284	42	34	145	52.6	27.2	25.4	7.5	44	0.93	1.14	56	231	2.07	9.85	1.86	6.26	7.36	4.19	1	229	8.41	1.58	1.98	1.13	0.23	3	0	0	2	0	0	1	15054589424	145	90	0	0	0	0
146	019537	1	44	120	2	8.8	2.52	139	4.58	263	18	19		41	24	17	5.1	55.5			60.3		2.54	6.7	1.42	3.94	4.9	3.48	1							3	0	0	1	1	0	1	15064021902			0	0	0	0
152	019891	0	25	30	3	33.4	1.87	130	4.34	274	19	16		54	34	20	4.2	34.6			29.5		2.61	4.7	1.18	2	4.9	3.08	1	148	8.93	1.71	3.04	1.17	0.25	3	1	0	1	0	0	1	18366103885			1	0	0	0
	6246253	0	22	180	4	10.8	5.52	111	9.38	575	45	12	79.4	37.5	14.7	22.8	2.7	50	0.68	1.82	23.5	196	1.99	11.09	1.15	8.64	5.54	2	1	331	3.12	2.01	1.42	0.89	0.1	2	3	2	3	2	0	2	18325434432	128	75	0	0	0	0
143	019266	0	34	15	4	32.1	15.42	153	4.38	275	19	10	125	43.5	19.4	24.1	3.1	57.1	0.66	1.68	45.6	227	2.46				6.25	5.82	1	123	3.46	1.7	1.43	1.23	0.33	3	0	0	1	0	0	1	15822713177			0	0	0	0
195	6345536	1	63	180	3	7.7	2.25	167	11.88	403	18	6	101.1	46.8	22.3	24.5	6.6	55	0.65	2.41	41.4	255	1.96	7.59	1.52	5.16	7.85	2.95	1	346	5.52	1.42	2.69	1.48	0.37	3	2	0	1	2	0					0	0	0	0
111	012645	0	29	20	3	27	4.82	108	5.8	330	27	34		42	24	18	5.7	60.2	0.77	1.89	36.8		2.44	7.8	1.78	4.53	4.6	12.35	1	54	6.02	0.81	1.82	0.87	0.23	3	0	0	2	2	0	1	18639379233			0	0	0	0
	6376346	1	52	30	4	10.2	6.72	118	9.01	296	20	11	88	39.6	17.2	22.4	7.2	71.3	1.31	2.61	60.8	204	1.75	12.16	1.61	9.11	4.81	5.67	1	0	3.9	0.76	2.2	1.1	0.44	3	0	0	2	0	0	1		156	87	1	0	0	0
	6325189	1	50	1440	2	3.6	3.27	155	5.88	312	23	25	86	52.3	29.5	22.8	4	64.2	0.98	2.12	85	162	2.13	6	1.06	3.72	6.24	2.38	1	188	4.21	0.48	1.67	1.46	0.24	1	0	0	0	0	0	Stage 2 membranous nephropathy with 1 focal sclerosing lesion	13854035718	116	73	0	0	1	1
	6365217	1	64	30	2	14.9	0.83	161	5.19	229	29	26	127	61.8	31.9	29.9	7.4	72.3	0.96	1.69	81.1	184	2.35	8.22	1.77	4.63	6	2	1	1220	8.79	0.46	3.38	1.37	0.3	3	1	0	1	1	0	1	13969218777	119	77	1	0	0	0
	6309426	1	44	30	3	7	5.64	133	4.47	245	17	21	88	41.4	20.3	21.1	4.6	95.1	0.92	2.26	55.7	200	1.86	6.32	0.98	3.94	5.48	4.25	1	220	4.04	0.99	1.79	1.32	0.29	3	0	0	1	1	0	1	16890129083	132	95	1	0	0	0
147	019530	1	53	180	3	9.2	4.52	142	4.72	256	23	22	97.1	41.3	22.8	18.5	4	72	0.9	1.82	57.5	189	1.9	6	1.3	3.39	3.96	6.13	1	332	4.04	0.9	1.88	0.97	0.3	3	0	0	1	0	0	1	13583454739			1	0	0	0
	6295784	1	46	180	3	9.2	7.49	147	12.89	203	15	17	125.8	55.2	30.9	24.3	5.3	82	0.98	2	82.7	233	2.22	7.82	1.98	4.54	4.6	2	1	472	4.7	0.85	2.56	1.26	0.33	3	0	0	1	0	0			132	93	1	0	0	0
3	13336	0	54		3	6.5	4.47	126	6.92	314	57	51		51	30	21			1.01	1.69	43.9		2.54	7.4	1	3.95	6.5	109.72	2					1.12	0.24	2	0	0	2	1	0	6				1	0	0	0
31	14801	0	49		2	2.5	3.16	131	5.89	354	23	16	110.7	50.5	23	27.5	4.2	62	0.81	2.24	38	245	2.06	9.8	2.28	5.61	4.29	80.94	2	313	7.33	1.95	3.64	1.19	0.22	2	0	0	0	0	0	1				1	0	0	1
8	015920	1	61	7	3	14.3	5.89	131	12.01	223	13	22		35	20	15	9.3	63.6	1.12	2.7	53.7		2.46	7.3	2.23	3.61	4	38.65	2	219	4.1	0.77	2.84	0.95	0.17	3	0	0	1	1		2	13006575567			0	1	1	1
50	54	1	63		2	2.2	2.44	118	5.92	208	17	11	117	51	29.4	21.6	5.5	72	1.02	1.72	39.7	184	2.05				4.94	31.32	2		8.65	0.72	2.19	1.08	0.26	3	3	1	3	1	2		15854704099			1	1	0	0
4	13469	1	39		2	5.7	6.39	154	6.18	286	17	21		52	32	20	4.8	70.2	0.99	1.67	64.8		2.61	10.3	1.67	5.7	4.7	79.87	2	245	9.62	1.32	2.43	1.08	0.24	3	0	0	2	0	0	1				0	1	0	0
46	012783	0	61	60	2	2.8	4.48	104	5.2	217	18	17		47	27	20	5.7	59.3	1.11	2.35	48.3		2.71	5.6	1.56	2.9	4.8	360.64	2	490	7.82	0.8	2.92	1.24	0.34	3	3	1	2	1	0	2	18866591687			1	1	0	0
258	6273342	0	34	360	2	1.1	3.95	116	3.89	257	17	15	195.9	57	31.1	25.9	3.1	30	0.43	1.39	52.2	127	2.14	9.48	1.07	4.07	5.68	51.62	2	933	8.87	0.92	1.9	1.31	0.24	0	0	0	0	2	0		18364084978	139	86	0	1	0	0
188	6339013	0	43	360	2	2		119	2.03	146	28	19	102	58	20.3	37.7	3.7	40	0.77	3.49	41.8	231	2.02	6.47	1.36	3.75	5.57	20.91	2	228	17.5	1.32	2.87	1.09	0.2	2	3	0	2	3	2					1	0	0	0
6	12467	0	59		2	29.1	4.04	129	7.02	279	24	12		50	25	25	2.7	56	0.76	2.71	43.9	275	2.08	12.64	1.62	9.68	6	349.87	2	308	7.41	1.47	3.66	1.3	0.32	3	0	0	2	0	0	2				0	1	0	0
35	13368	1	42		3	14.8	7.28	130	8.55	256	18	50	99	51.7	28	24.7	6.1	69	1.02	1.85	75.8	232	2.2	9	2.15	4.98	3.75	227.88	2	302	4.2	1.18	0.94	1.17	0.39	3	0	0	2	0		6				1	0	0	0
169	6313882	0	52	90	2	2.2	3.9	114	5.35	273	22	16	134.7	50.8	27.8	23	3.6	54	0.78	2.09	64.5	204	2.17	6.75	1.73	3.81	4.5	90.91	2	181	6	1.55	2.25	1.04	0.16	0	0	0	0	0	0					1	0	0	0
	6336381	1	49	10	3	19.5	5.17	144	4.24	163	31	22	88	41.5	17.4	24.1	4.5	76.8	1.22	2.78	46.7	327	1.87	8.73	1.16	5.96	4.72	43.31	2	127	3.74	0.97	4.92	0.8	0.25	2	0	0	0	0	0	1	13792974506	121	72	0	1	0	0
9	016168	1	20	31	4	81.6	14.81	147	8.73	285	22	16	21.1	34.3	13.2	21.1	3.5	80	0.88	1.84	35.1	212	1.92	13.1	2.07	8.15	6.31	32.91	2	152	2.06	0.86	1.4	0.98	0.26	3	1	0	1	0		2	17864751921			0	0	0	0
167	6330390	0	31	30	2	9.5	4.64	137	5.64	291	26	36	115.2	47.6	24.5	23.1	4.1	53	0.81	1.82	43.4	242	2.02	8.61	2.07	5.06	5.35	48.51	2	696	6.33	1.77	1.57	1.09	0.27	1	1	0	1	0	1					0	1	0	0
27	13913	1	55		3	7.6	8.06	145	6.44	248	16	15	123.3	44.9	22.5	22.4	6.5	65	0.76	2.45	45.8	139	1.94				5.21	56.18	2	245	5.71	0.95	1.44	1.16	0.26	3	0	0	0	0	0	1				1	0	0	0
90	015851	0	51	180	3	2.6	5.07	141	7.63	287	33	28		57	33	24	3.2	59.9	0.89	1.97	39.9		2.46	8.6	2.02	4.4	4.8	423.15	2	213	9.08	1.76	2.95	1.43	0.29	2	1	0	1	1		1	15064965018			1	0	0	0
159	017906	1	48	30	3	4.8	5	160	5.04	270	19	32	82.7	43	27	16	7.3	71.4			116		2.2	8.9	1.64	4.67	6.3	38.87	2	194	3.32	1.19	2.82	1.43	0.45	3		0	2	0	0	1	18353459423			1	0	0	0
245	6248945	0	68	180	3	47.6	10.42	123	5.56	271	19	10	85.2	44.5	17.7	26.8	3.9	51	0.92	3.06	34.7	225	1.95	13.85	1.22	9.95	4.97	1372.77	2	415	5	1.03	3.08	1.32	0.39	1	0	0	3	2	0					0	0	0	0
177	6330526	0	55	120	1	3.6	1.83	135	7	258	20	27	103	55.5	28.5	27	6.9	63	1.37	3.87	63.5	279	2.22	9.57	3.21	4.64	3.5	217.23	2	324	6.69	1.76	2.04	1.26	0.28	1	0	0	0	0	0					1	0	0	0
181	6334304	1	49	30	3	12	4.48	151	6.35	322	18	4	103.1	54.5	25.6	28.9	4.7	86	1.08	2.67	45.3	246	2.14	8	1.39	5.04	6.15	91.27	2	1090	8.53	0.81	3.08	1.26	0.38	1	0	0	1	0	0					0	0	0	0
133	020607	0	46	360	3	59.8	2.84	95	2.9	215	24	17	75.7	43.4	20.4	23	2.9	53	0.67	1.92	26.7	194						191.97	2	536	5.54	0.88	1.15	0.81	0.25	2	0	0	1	0	0	2	13656354649			1	0	0	0
	6355168	0	24	60	3	11.4	7.07	124	6.47	382	27	14	125.6	48.3	22	26.3	3.7	61	0.78	1.7	47.5	244	2.05	12.45	1.45	7.29	4.98	66.11	2	297	3.7	2.97	2.01	1.52	0.31	3	2	1	2	2	0	1	18764466010	128	89	1	0	0	0
97	017258	1	30	30	3	4.7	4.3	140	6	361	14	3	109.7	38.8	20.6	18.2	6	79	1.14	3.07	56.4	146	2.03	5.5	1.55	2.59	5.14	81.69	2	65	3	0.67	2.17	1.1	0.25	3		1	1	1		1	15020169321			1	0	0	0
249	6316458	1	46	90	3	2.9	5.28	135	5.72	311	42	32	88.1	45.1	19.5	25.6	6.5	85	0.96	2.84	64.2	250	2.02	10.27	2.08	6.19	4.95	81.78	2	296	6.15	0.96	2.35	1.24	0.38	3	0	0	1	0	0		15066529497	152	91	1	1	0	1
148	019514	0	50	5	4	6.5	3.29	131	4.42	269	24	24	110.7	46.2	26.6	19.6	7	52	1.15	1.46	56.8	182	1.97	7.4	2.06	4.03	4.21	69.52	2	257	4.78	1.07	1.7	1.19	0.16	3	2	1	1	0	0	1	13625410659			1	0	0	0
196	6349155	1	64	360	2	14.9	2.21	144	4.33	274	28	19	108.7	50.7	25.3	25.4	4.8	55	1.06	3.17	65.2	188	2.09	10.52	1.34	6.69	6.17	121.59	2	76	7.87	0.67	2.49	1.22	0.34	3	1	0	1	1	0					1	1	0	0
180	6330657	1	62	30	3	9.6	7.49	142	9.44	258	29	49	68.2	36.9	15.9	21	11.3	74	1.96	4.66	66.4	210	2.01	13.36	1.18	9.27	4.46	43.84	2	276	4.82	0.84	2.14	1.15	0.47	1	1	0	0	1	0					1	0	0	0
183	6333980	0	53	120	3	2.2	4.98	130	5.92	216	27	15	89.3	50.2	23.4	26.8	5	55	1.19	4.75	39.3	232	1.99	9.54	1.02	6.23	6.12	25.64	2	423	6.88	0.92	2.34	1.38	0.45	2	1	2	1	0	0					1	0	0	0
186	6338917	1	46	10	3	14	11.94	158	5.6	181	27	15	136.4	41.1	18.7	22.4	6	81	1.05	4.76	44.7	227	1.94	10.66	1.55	6.67	8.05	27.09	2	409	2.7	1.18	3.05	1.17	0.34	3	0	0	1	0	0					0	0	0	0
232	6273816	1	27	5	3	16.2	15.53	120	7.52	258	19	14	85.2	39.9	19.5	20.4	5.8	96	0.99	3.76	42.5	180	1.96	9.42	1.3	6.84	5.16	39.43	2	255	3.39	1.28	2.21	0.94	0.24	1	0	2	1	2	0					1	1	1	1
11	016730	0	50	180	2	13.7	4.72	112	6.68	396	20	13	64.2	35.9	15.1	20.8	9.1	116	1.72	4.85	54.5	223	1.87	5.1	1.78	2.59	4.76	379.72	2	153	2.58	1.62	1.55	0.81	0.25	3	2	0	2	1		6	13854865582			0	0	1	1
246	6248747	1	12	30	1	3.4	2.75	142	7.21	213	44	46	143.4	59.4	31.2	28.2	5.4	80	1.18	3.15	71.9	195	2.29	4.81	0.99	3.05	5.13	61.34	2	496	8.86	0.66	2.06	1.35	0.29	1	0	0	3	0	0					1	0	0	0
61	011314	1	43	60	1	47.4	11.04	125	9.13	430	13	21	62.6	46.3	18.4	27.9	2.8	60	0.74	1.77	35.5	241	1.95	6.12	1.08	4.29	4.51	25.82	2	394	6.63	1	2.05	1.42	0.38	3	2	0	2	1		2	15069528407			1	0	0	0
158	017889	1	57	30	3	10.9	3.06	140	4.26	203	23	32		48	29	19	5.6	81.3			41		2.3	10.6	3.23	5	7.4	86.09	2	811	5.36	0.72	2.86	1.14	0.36	0	0	0	0	0	0	1	13064038257			0	0	0	0
132	020890	1	55	90	2	5.7	1.17	136	4.59	184	26	20		42	25	17	4.7	51.7			50.5		2.36	7.6	1.77	5.15	5.1	107.91	2	262	5.87	1.03	1.11	1.06	0.3		0	0	1	1	0	2	18005448769			1	1	0	0
142	019058	1	14	30	3	6.9	1.86	147	4.84	191	16	13		42	27	15	4.6	55.8			69		2.69	8.1	1.7	4.82	5.2	73.46	2	64	3.86	0.8	2.96	1.3	0.26	3	0	0	0	0	0	1	15965935432			0	0	0	0
37	13306	1	50		3	18.9	3.71	128	6.58	297	16	37		41	24	17	5.6	36.8	0.75	1.94	50.5		2.52	7.8	1.97	3.98	5.2	42.84	2		4.92					2	0	1	1	1	0	3				0	1	0	0
152	166	1	62	360	3	1.8	12.02	132	7.06	222	19	17	102.9	52.1	28	24.1	7.4	104	1.8	5.21	67	216	2.17	4.96	1.09	2.75	5.7	111.77	2	277	5.15	0.98	1.47	1.6	0.32	2	1	0	0	0	0			133	86	1	0	1	1
96	017561	0	53	180	3	28.3	5.1	123	9.41	291	22	19		44	25	19	3.7	47.7			45.9		2.54	7.1	1.43	4.05	4.7	342.53	2	171	4.53	2.13	1.19	1.22	0.38	3	0	0	1	1		1	13225309612			1	0	0	0
153	020395	0	29	10	3	16	2.6	110	3.43	181	15	13	100.5	46.4	22.7	23.7	4.6	53	0.72	1.81	35.8	169	1.96				4.49	127.26	2	527	6	0.75	2	0.87	0.18	3	0	0	2	0	0	1	15866616543			0	0	0	0
5	14631	1	46		2	4.2	5.89	144	3.22	207	24	23	108.8	49.8	23.4	26.4	2.9	72	0.7	2.35	56.7	242	2	8.63	1.9	5.14	5.82	193.08	2	427	7.13	1.82	2.5	1.29	0.31	3	1	0	1	1	0					1	1	1	0
113	013143	1	53	20	3	11.7	13.04	147	7.98	270				59.2	31.9			80						8.67				446.75	2	150	4.47	1.52	2.11	1.52	0.31	2	0	0	2	1	0	1	13969997122			1	1	0	0
234	6266686	1	35	30	3	22.1	7.09	160	5.16	286	31	37	111.1	44.4	22.2	22.2	5.7	81	0.87	2.46	68.3	198	2.09	10.89	1.34	7.9	4.91	83.45	2	425	4.33	1.56	4.22	1.11	0.25	3	0	2	2	0	0					0	0	0	0
176	6330381	0	66	30	3	80.9	3.77	165	8.1	385	20	15	124.5	55.4	27.1	28.3	2.8	49	0.67	1.62	50.7	249	2.17	10.83	1.64	7.22	5.89	37.11	2	253	8.43	1.44	2.84	1.45	0.47	2	1	1	1	1	1					0	1	0	0
79	009783	1	51	20	4	11.2	6.9	92	5.42	312	13	16		43	23	20	7.4	81.6	1.08	3.15			2.46	15.5	1.64	11.8	5.9	51.46	2	341	6.06	0.38	2.4	1.49	0.46	3			3			2	18302499843			0	1	1	0
250	6286314	1	27	150	4	17.6	11.11	111	6.92	422							6.5	120	1.46	5.96	36.1	250	1.77				4.65	1005	2	689	4.95	2.02	2.62	0.93	0.3	3	0	0	2	0	0	6	13791798716	133	84	0	1	0	1
12	017096	1	62	720	3	10.7	8.9	122	9.1	253	22	30		32	20	12	10.2	100.1	1.45	5.23	83.8		2.32	10.6	2.23	6.01	4.6	95.57	2							3	2	0	2	0		6	15865737743			1	1	0	1
199	6348321	0	34	330	2	1.5	2.03	123	14.25	252	18	48	121.3	54.2	34.3	19.9	4.4	48	0.94	1.28	889.9	148	2.19	8.89	1.72	5.34	4.71	68.7	2	151	4.96	1.43	1.02	1.15	0.2											0	1	0	0
59	011157	0	45	90	1	20.1	3.56	117	3.77	251	22	23	120.1	51.6	25.6	26	4	47	0.58	1.65	45.3	277	2.42	8.7	2.94	4.47	4.5	28.12	2	135	6.59	2.82	1.81	1.35	0.24	2	2	1	2	2		3	15964211429			0	0	0	0
92	016324	1	37	30	3	4.79	4.79	125	4.62	161	27	22		38	23	15	6.3	62.7	0.77	2.41	54.5		2.42	4.8	1.68	2.4	5.2	147.13	2	430	2.82	1.54	2.23	1.24	0.27	3	0	1	2	0		1	15106932972			0	0	0	0
	5357658	0	36	30	2	4.2	6.76	103	5.85	240	19	10	90	39	18.1	20.9	2.7	64.7	0.91	2.33	32.6	239	1.96	11.45	1.3	8.33	4.85	197.88	2	272	3.88	1.45	2.59	1.1	0.3	3	1	0	1	1	0	2		122	80	0	0	0	0
200	6351821	0	15	15	3	22.5	7.68	137	7.51	350	21	16	113	51.8	21.5	30.3	5.7	50	0.76	2.26	59.3	231	2.13	14.19	1.95	9.57	6.09	1459.02	2	194	8.19	1.67	3.99	1.48	0.3	3	0	0	1	0	0					0	0	0	0
100	011352	1	69	30	2	36.7	5.5	148	8.6	310	23	52		41	23	18	6.9	70.9	1.46	2.12			2.44	7.6	3.03	3.34	4.6	155.75	2	60	5.09	0.67	2.97	1.31	0.28	2	0	0	2	0		1	13013540602			1	0	0	0
10	016581	1	54	365	3	8.7	3.6	136	10.61	228	32	28	59.8	44.1	22.7	21.4	12.1	79	1.53	3.19	87.1	238	2.07	11.9	1.88	7.07	4.36	63.31	2	124	4.02	1	2.16	1.22	0.33	3	0	0	1	2		2	15165739951			1	0	0	1
238	6260787	0	23	30	4	39.9	3.71	140	7.56	327	34	24	207.6	52.5	24.2	28.3	4.6	51	0.78	2.47	47.2	245	2	12.66	2.21	8.52	5.76	55.88	2							3	0	0	3	2	0					0	0	0	0
85	009757	1	61	30	3	38.4	5.91	150	5.47	279	17	17		44	25	19	6.5	73.1	0.93	2.04			2.52	8.8	2.03	5.66	5.2	68.96	2	251	6.86	0.37	2.28	0.98	0.26	3	2	3	3	2	3	2	15588865862			0	0	0	0
	6316855	1	22	10	3	5.5	7.02	143	3.02	227	35	36	117	50.3	25.9	24.4	4.9	92.7	0.92	2.58	60.8	220.5	2.05	8.63	1.63	5.44	5.89	380.2	2	464	10	0.63	2.62	1.46	0.37	3	0	0	1	1	0	1	18396814391	166	91	1	0	0	0
213	6361567	1	52	90	1	2.2	0.7	147	5.1	259	17	31	114.5	52.5	30	22.5	5.8	88	1.29	1.76	66.5	185	2.2	5.93	2.35	2.92	5.27	84.52	2							3	1	0	1	1	0					1	0	0	0
64	015393	0	35	60	3	8.5	5.37	121	6.96	285	16	10	103.1	44.2	25.4	18.8	3	42	0.6	1.43	47.8	200	2.07	6.4		3.41	4.42	400.54	2							3	0	0	0	0		6	131531612817			1	1	0	0
77	009267	1	31	120	4	77.9	5.38	122	7.62	271	15	9		30	18	12	7.8	72.2	1.18	2.26			2.28	10.7	1.86	5.95	4.6	92.41	2	265	2.01	0.95	1.35	0.95	0.24	3			2	1		2	15966183318			0	1	0	0
124	017219	0	48	7	3	92.5	3.52	115	3.97	329	55	42		37	19	18	4.1	56.4	0.67	2.32	20.7		2.18	11.6	2.39	6.98	6.3	515.41	2	386	5.38	1.22	2.22	1.56	0.36	2	0	0	1	0		5	18806409878			1	0	0	0
103	15433	0	47		1	6.7	2.83	108	7.1	250	12	12		50	31	21	7	42.3	0.58	1.44	31.4		2.34	6	2.97	2.01	4.1	53.37	2					1.13	0.31	1	0	0	1	0	0	1				1	0	0	0
93	016651	1	59	180	2	9.6	4.8	144	4.55	209	18	23		42	26	16	5.4	64.7	0.81	3.51	67		2.48	7.5	1.63	4.35	5.4	76.4	2	162	4.55	1.17	1.13	1.13	0.38	3	1	0	1	1		1	13256416923			0	1	0	0
	6307514	1	48	60	3	16.7	16.22	158	5.92	271	25	14	88.8	41.9	18.3	23.6	4.4	63	0.99	3	45.4	290	1.99	12.12	1.38	7.71	4.6	204.83	2	303	4.07	2.37	2.36	1.24	0.34	2	0	0	0	0	0			164	117	0	1	0	0
62	011544	1	60	180	3	47.4	4.73	141	9.85	278	18	9		43	22	21	5.3	71.8	1.03	1.95	51.1		2.71	11.2	1.16	6.27	5.9	88.42	2	339	7.58	1.03	2.23	1.6	0.34	3	0	3	2	1		2	13953170515			0	0	0	0
129	020538	1	46	180	3	13.3	4.98	152	11.08	364	17	24	85.2	48.8	20.8	28	6.3	97	1.4	2.67	85.8	177	2.42				5.84	160.55	2	532	4.7	0.52	3.13	0.9	0.18							1	18854759200			0	0	0	0
14	016635	0	50	10	2	38.5	3.57	118	5.28	197	22	31		43	24	19	5	41.1	0.76	2.31	42.5		2.22	9.4	1.85	5.75	4.6	185.32	2	316	6.97	2.2	1.67	0.95	0.26	0	0	0	0	0	0	1	15095002185			0	0	0	0
114	013927	1	54		2	3.6	4.2	134	10.49	376	56	242		47	31	16	6.3	46.1	1.3	2.16	79.1		2.55	10.3	2.18	6.11	3.9	1163.48	2	715	5.89	0.97	2.65	1.72	0.39	3	0	0	0	0	0	6	15865001986			1	0	0	0
	6264632	0	59	90	1	5.7	1.31	130	6.89	274	15	18	87	54.8	29.9	24.9	4.3	71.6	1.11	2.65	54.9	265	2.26	6.23	1.8	3.05	4.76	81.96	2	241	8.24	1.06	1.4	0.99	0.32	2	0	0	2	2	0	Stage 1 membranous nephropathy with 1 focal sclerosing lesion		130	77	1	0	0	0
224	6370829	1	57	360	3	21.5	5.69	151	8.97	230	15	16	99.7	49.3	23.1	28	10.1	79	1.18	1.47	57	200	2.08	12.01	2.43	8.12	5.29	337.53	2	278	7.13	1.2	1.93	1.16	0.34	1	0	0	0	0	0					1	0	0	0
233	6264460	1	34	180	3	9.7	11.83	150	5.84	222	23	16	94.1	43.8	20.8	23	5.3	72	0.97	3.18	56.8	151	2.07	9.5	1.56	6.77	4.91	39.43	2	152	4.37	0.23	2.69	0.9	0.24	1	0	0	2	0	0					0	1	1	1
194	6347600	1	15	10	2	32.2	8.55	136	6.4	532	17	14	100	43.3	20.9	22.4	3.9	51	0.84	1.82	38.9	245	2.03	6.54	1.71	3.84	4.53	436.91	2							3	0	0	1	1	0					0	0	0	0
	6300657	1	43	30	3	1.8		144	7.52	210	19	31	123.4	46.6	20.1	26.5	8.4	73	1.01	1.82	34	204	2.06	15.5	1.49	10.64	3.98	98.73	2	539	5.59	0.77	4.46	1.11	0.31	2	0	0	1	0	0			162	105	1	1	0	0
	6354218	1	47	180	2	26.9	7.72	138	6.83	350	17	11	104	46.9	22.2	24.7	3.7	74	0.88	1.67	51.2	185	2.03	7.31	1.42	4.68	5.24	27.7	2	401	6.06	0.67	2.73	1.06	0.33	1	0	0	1	0	0	1	13853750519	141	88	0	0	0	0
20	14803	1	58		3	1.3	14.35	124	5.35	297	23	14	101.4	36.8	15.6	21.2	5.5	81	1.07	2.98	51.6	203	1.96	12.6	1.96	8.38	5.66	65.6	2	154	3.62	1.15	2.45	1.48	0.33	0	0	0	0	0	1	5				1	0	1	0
38	13327	0	50		2	18.6	5.67	107	3.76	209	18	17		47	21	26	4	45.2	1.01	2.82	41.3		2.48	7.8	1.63	4.52	4.9	1151.66	2	155	4.1	0.91	3.13	0.73	0.31	2	0	0	3	2	0	3				1	0	0	0
94	016961	0	53	180	2	3.3	3.61	135	3.81	278	18	26		47	27	20	3.1	56.4	0.6	1.78	44		2.57	7	2.28	3.17	4.7	57.93	2	254	8.22	0.86	1.66	1.6	0.17	3	1	0	1	0		1	13561236933			0	0	0	0
98	017782	1	50	10	1	2.9	3.5	127	5.67	298	31	28		50	26	24	5.3	42.9			50.4		2.44	7.1	1.39	4.22	5.3	152.11	2	972	10.1	1.14	2.74	1.24	0.25	2	0	0	2	0		1	15865944331			0	0	0	0
168	6310489	1	23	90	3	44	5.36	143	4.71	175	21	14	92	35.2	18.4	16.8	4	75	0.85	1.99	48.4	182	1.86	7.93	1.13	5.12	5.16	131.7	2	219	2.21	1.04	0.93	0.92	0.22	3	0	0	0	0	0					0	1	0	0
	6321186	0	48	120	3	52.9	3.77	113	3.72	229	20	13	129	57	27	30	4	47.2	0.51	1.45	42.5	276	2.02				6.29	354.38	2	350	7.09	1.36	2.53	1.35	0.3	1	1	0	1	0	0	1	18265033173	115	79	0	0	0	0
	6357703	0	32	360	3	10.6	5.7	113	4.85	314	12	7	96	42.9	21.7	21.2	4	41.2	0.63	1.51	45.1	234.7	2.01	12.79	2.01	8.57	4.5	277.02	2	140	3.29	1.43	0.7	1.36	0.19	3	0	0	1	1	0	1	13863522088	119	71	0	0	0	0
185	6338931	1	32	180	2	1.8	3.78	161	5.36	188	17	19	174.2	69.3	42	27.3	5.1	76	0.83	1.87	59.6	203	2.43	6.65	1.17	4.08	7.58	33.26	2	189	9.88	0.93	1.89	1.35	0.3	1	0	0	1	0	0					1	0	0	0
193	6348133	0	63	30	3	17.3	5.95	128	10.13	291																		81.43	2	166	4.28	1.36	1.77	1.03	0.23	0	0	0	0	0	0					1	1	0	0
	6303845	1	45	60	3	5.6	3.86	153	7.59	270	24	16	115.5	51.6	23.6	28	3.9	68	0.77	2.14	42.2	251	2.15	8.46	0.73	5.86	5.38	1365.79	2	612	8.78	0.56	3.87	1.25	0.4	3	0	0	1	0	0			137	98	1	0	0	0
254	6299865	1	58	360	2	4.2	8.45	120	3.84	213	27	22	73.9	37.3	15.5	21.8	6.6	101	1.02	3	44	252	1.84	12.8	1.48	9	5.03	35.28	2	174	3.26	1.4	1.48	0.89	0.3	3	1	0	0	0	0		15628950056	156	88	0	1	1	1
251	6235287	1	31	20	3	2	11.54	173	5.9	240	28	28	131.7	45	23	22	3.2	77	0.84	2.4	68	233	2.14	4.4	1.49	1.99	4.8	172.3	2	438	4.76	1.12	1.8	1.37	0.31	3	0	0	0	0	0	5	15266836299	135	79	0	1	0	1
163	6328643	1	52	90	2	5.4	5.86	151	9.13	187	25	42	112.5	51.6	26.2	26.2	6.6	70	1.3	2.76	89.5	228	2.25	10.77	1.88	6.93	6.52	121.33	2	249	4.87	1.07	1.38	1.51	0.46	1	1	0	1	1	0					0	0	0	0
257	6310230	1	65	60	4	45	9.71	168	6.14	223	47	14	90.9	45.9	14	31.9	4	102	1.38	4.41	24.8	359	2.13	25.46	1.51	17.51	4.53	1262	2							3	0	0	0	0	0	5	13573109917	180	104	0	1	1	1
25	14601	1	51		4	19.1	3.83	114	4.72	269	14	19		41	22	19	5.2	46.5	1.03	2.63	32.6		2.61	5.1	2.67	2.78	4.7	33.83	2	292	8.38	0.57	3.1	1.16	0.26	3	0	0	1	0	0	1				1	0	1	0
145	019537	1	31	23	4	14.6	12.05	176	5.87	342	20	44		39	24	15	9.2	98.6			95.2		2.73				4.4	207.16	2	98	2.4	0.79	2.35	1.09	0.45	3	0	2	3	0	0	1	13287199660			1	1	0	0
155	020531	1	36	150	3	22.2	20.12	141	6.52	198	13	12		39	25	14	7	69.8			70.2		2.34	6.2	1.15	2.77	5.6	80.14	2	640	3.29	0.68	0.8	1.33	0.26	3	0	0	1	0	0	1	18764103888			0	0	0	0
87	015278	1	33	2	3	2.7	8.28	167	7.66	260	43	32	125.3	52.6	27.3	25.3	6.8	76	0.67	1.58	97.9	284	2.07	10.5	1.49	3.81	4.86	243.06	2	223	6.06	2.35	3.29			3	0	0	0	0		1	13455081866			0	0	0	0
23	14231	1	62		4	34.2	10.07	129	10.8	262	21	24	66.1	35.7	16.9	15.8	13	72	1.38	2.64	91	159	1.94	13	2.03	7.9	4.3	361	2	137	1.35	0.52	0.85	0.15	0.49	3	0	0	1	0	0	2				1	0	0	0
144	019380	1	46	30	4	31.9	7.33	160	5.65	294	28	26	108.1	48.5	23.6	24.9	3.5	60	0.9	1.98	47.5	206	2.65	10.63	1.63	6.84	6.06	239.06	2	411	4.71	0.99	1.87	1.2	0.29	3	1	1	1	1	0	1	15095074207			1	0	0	0
164	6326998	1	60	20	3	8.1	8.9	157	4.01	206	25	31	101.7	39.3	20.2	19.1	5.2	56	0.91	3.09	51	178	1.96	8.86	1.17	6.16	5.82	238.99	2	140	3.2	0.57	2.71	1.16	0.23	3	0	0	0	0	0					1	1	0	0
178	6329697	0	36	8	3	6.1	4.29	157	5.08	208	22	25	148.5	54.7	33.9	20.8	5.9	74	0.92	2.01	84	206	2.02	6.45	0.89	4.33	5.04	212.82	2	97	7.37	0.68	0.76	1.29	0.31	1	0	0	1	2	0					0	0	0	0
91	016096	1	49	270	4	8.3	6.02	125	11.63	184	7	14		38	24	14	7.8	38.2	1.1	1.79	56		2.44	6.6	2.28	3.19	6.8	88.9	2	266	4.24	1	2.03	1.02	0.23	3	0	0	1	0		1	13884693005			1	0	0	0
	6331959	1	28	360	3	68	6.18	134	4.79	202	28	23	93	40	23.1	16.9	5.4	84.3	1.45	2.93	62.1	138	2	4.27	1.23	2.34	4.18	136.36	2	73	3.06	0.62	1.37	1.01	0.25	2	2	0	0	0	0	Stage 2 membranous nephropathy with 1 focal sclerosing lesion	13561052009	139	88	1	1	1	1
88	015560	1	60	30	3	2.9	5.94	126	5.05	130	31	34	96.8	47.7	26.5	21.2	4.4	78	1.05	2.4	46.7	265	2.42	5	1.6	2.3	4.9	34.35	2	434	4.28	1.09	2.1	1.26	0.3	3	0	0	1	1		1	13716125357			0	0	0	0
	6254682	1	67	360	2	5	3.51	95	10.36	344	19	14	72	42.9	19.7	23.2	8.2	89	1.46	2.91	68.5	227	2.07	6.96	2.29	3.25	5.14	125.95	2	585	6.38	0.56	2.44	1.13	0.31	0	0	0	0	0	0			137	70	1	0	1	1
260	6253401	0	71	10	4	10.3	15.53	4.2	6.21	282	31	15	105.2	50.1	21.8	28.3	3.62	75	1.15	3.62	40.9	270	2.14	15.72	1.51	11.98	5.78	456.74	2	411	5.3	0.76	3.99	1.37	0.31	3	0	2	3	2	0	6	15965625327	167	88	1	1	0	1
	6278952	1	49	1440	3	1.8	7.05	155	6.32	210	23	21	116	44.6	24.5	20.1	6.7	73.3	0.89	2.72	54.9	154.7	2.04	9.23	1.34	6.03	5.12	102.39	2	262	3.18	0.41	2.77	0.81	0.22								18369874299	141	89
	6283064	1	49	60	4	1.6	5.55	157	5.06	320	25	16	137	58.1	32.4	25.7	6.4	74.4	0.72	2.08	56.2	192	2.07	8.51	1.24	5.78	5.51	74.68	2	597	7.38	0.61	2.75	1.33	0.3	3	1	0	0	1	0	1	13127198295	127	89	1	0	0	0
	6289994	1	47	15	3	6	8.36	148	17.41	115.9	20	27	115.9	48.4	22.9	25.5	7	70	1.1	2.39	115	203	2.1	8.49	1.63	5.07	5.08	39.2	2	85	4.05	0.85	2.97	1.4	0.43	3	1	0	0	0	0			126	74	1	0	0	0
21	14230	1	62		4	26.3	8.69	132	4.99	190	13	32		58	30	18	5.6	41.7	0.91	1.99	44.9		2.36	8.9	2.59	4.56	5.3	78.08	2	355	5.79	0.69	3.63	1.08	0.35	2	0	0	0	0	0	5				0	0	0	0
68	72	1	44	90	3	7.4	4.32				21	19	107.1	43	21.2	21.8	4.1	65	0.99	2.2	57.4	205	1.83	9.22	1.21	6.96	3.95	76.75	2	1320	4.32	0.81	3.4	1.05	0.26	3		2	3	2						1	0	0	0
157	018462	1	49	7	3	8.3	4.32				13	22	68.1	35.5	17.7	17.8	8.8	67	1.18	1.43	63.7	181	2.59					595.65	2							3	0	0	2	0	0	6	15356118839			1	0	0	0
117	015732	1	33	30	4	15.5	5.44	138	6.44	236	22	16	110.4	39.4	18.8	20.6	4.7	65	0.62	1.73	41	239	1.89	11	1.78	7.64	4.3	647.79	2	325	2.98	0.82	3.47			2	0	0	0	0	0	1	18769736635			0	0	0	0
	6297214	0	40	15	2	3.7	6.41	134	4.69	243	16	9	126.5	49.2	23.6	25.6	2.9	53	0.61	1.64	1.64	240	2.2	12.21	1.55	8.59	5.09	863.99	2	252	7.35	1.03	2.37	1.17	0.3	3	0	0	3	0	0			139	95	1	0	0	0
	6263351	1	64	180	2	9.3	7.49	129	7.38	236	21	16	67	46.3	23.7	22.6	7.4	69	1.13	2.73	44.5	250	1.95	9.8	1.61	5.86	5.7	340.51	2	166	5.39	1.25	2.09	1.04	0.36	2	0	0	3	0	0	1	15066691076	137	86	0	0	0	0
253	6320746	0	75	60	3	15	4	127	7.5	228	29	45	160.5	51.2	28.3	22.9	6	83	1.97	3.02	65.6	213	2.16	9.19	2.12	5.45	4.56	36.9	2	69	4.83	0.78	1.55	1.03	0.33	3	0	0	3	0	0	5	13853417550	160	93	1	0	0	0
101	011116	0	31	60	4		4.52	129	11.63	309	10	12		37	20	17	4.8	52.8	0.74	1.62			2.24	11	1.56	7.72	7.9	221.07	2	95	2.51	1.1	1.63	1.34	0.39	3	0	0	2	1		1	15264979168			0	1	0	0
22	14799	1	65		2	1	3.59	153	17.67	364	31	30	122.3	49.2	26	23.2	5.1	44	1.17	3.68	61.5	283	2.06	5.8	1.4	3.49	2.95	85.35	2	606	7.77	1.58	1.61	0.74	0.34	1	0	0	1	0	0	5				0	1	0	0
219	6366813	0	20	60	2	14	2.58	122	8.59	291	18	16	102.7	44.6	23.1	21.5	5.7	61	0.8	1.35	66.6	174	2.04				4.78	28.85	2	78	4.81	1.51	1.48	0.99	0.19	3	0	0	1	1	0					1	0	0	0
28	14280	1	38		2	2	6.17	137	11.26	243	24	56		44	26	18	7.4	53.8	1.38	1.57	66.1		2.55	5.9	1.49	3.04	4.1	72.92	2	306	7.25	0.75	2.27	0.96	0.36	3	0	0	3	0	0	1				0	1	0	0
	6304073	1	38	180	3	2.9	14.78	165	7.15	326	15	22	139.5	51.2	24.3	26.9	3.8	55	0.71	1.73	57.4	221	2.14	8.65	1.02	5.64	4.83	217.96	2							3	0	0	0	0	0			135	89	1	0	0	0
	6306541	0	32	180	3	6.5	3.91	118	4	274	37	43	112.7	59.2	27	31.6	2.8	53	0.66	2.22	47.4	273	2.09	7.05	1.82	4.2	4.77	252.67	2	696	13.2	1.92	3.3	1.31	0.33	2	0	0	0	0	0			136	87	0	0	0	0
179	6329637	1	73	30	3	2.2	1.46	144	5.31	245	14	17	121.3	52.9	31.8	28.3	5.7	68	1.08	2.43	62.7	189	2	7.54	1.37	4.88	7.6	258.74	2							3	0	0	1	1	1					1	0	0	0
204	6354520	1	54	360	3	2.2	12.56	108	10.71	274	16	16	69.1	37.5	17.7	19.8	20.7	310	3.81	9.5	89.5	131	2.58	9.81	2.1	5.87	4.71	1489.72	2	1240	2.49	0.37	1.48	1.05	0.35	1	0	0	0	0	0					1	1	1	1
[truncated: 22 more columns]
